# Supplementary material for: Crystal structure of the yeast heterodimeric ADAT2/3 deaminase
Source: BMC Biol. 2020 Dec 3;18:189. doi: 10.1186/s12915-020-00920-2 (PMC7713142; doi:10.1186/s12915-020-00920-2)
Supplement: Supplementary file 11 — Additional file 11: Excel Table 1 The HAX and PCXXC motifs in different species. [file 12915_2020_920_MOESM11_ESM.xlsx]

## Sheet: Sheet1
motif1	motif2	Species
HSV	PCSMC	Wickerhamomyces_ciferrii Saccharomyces_cerevisiae_1 Saccharomyces_cerevisiae_2 Saccharomyces_cerevisiae_EC1118 Saccharomyces_cerevisiae_0 Kluyveromyces_lactis
‘-GL	PCPMC	Sugiyamaella_lignohabitans
HAA	DCNNL	Smittium_culicis
HAA	PCCMC	Babesia_sp._Xinjiang
HAA	PCIMC	Rhizoctonia_solani Rhizoctonia_solani_AG-1_IB
HAA	PCPMC	Aurantiochytrium_sp._FCC1311 Galactomyces_candidus
HAA	PCVMC	Symbiodinium_microadriaticum Botrytis_cinerea_T4 Schizosaccharomyces_japonicus_yFS275
HAI	PCLAC	Talaromyces_marneffei_PM1
HAI	PCMMC	Wallemia_ichthyophaga_EXF-994
HAI	PCVYC	Malassezia_sympodialis_ATCC_42132
HAL	PCICC	Aspergillus_luchuensis Aspergillus_niger_ATCC_1015
HAL	PCLCC	Aspergillus_udagawae Aspergillus_fumigatus_var._RP-2014 Aspergillus_fumigatus_Af293
HAP	PCLMC	Entamoeba_dispar_SAW760 Entamoeba_histolytica_HM-3:IMSS
HAS	PCTMC	Arabidopsis_thaliana
HAT	PCLFC	Entamoeba_invadens_IP1
HAV	PCAMC	Homo_sapiens_0 Homo_sapiens_1
HAV	PCIMC	Cercospora_zeina
HAV	PCTMC	Wickerhamiella_sorbophila
HAV	PCVMC	Blumeria_graminis_f._sp._hordei_DH14 Gracilariopsis_chorda Rattus_norvegicus
HCA	PCISC	Torrubiella_hemipterigena
HCA	PCVMC	Schizosaccharomyces_octosporus_yFS286 Schizosaccharomyces_cryophilus_OY26
HCA	PCVQC	Colletotrichum_chlorophyti
HCT	PCPMC	Yarrowia_lipolytica
HCV	PCVAC	Beauveria_bassiana Beauveria_bassiana_D1-5 Trichoderma_reesei_QM6a Tolypocladium_capitatum Tolypocladium_paradoxum Tolypocladium_ophioglossoides_CBS_100239
HCV	PCVMC	Schizosaccharomyces_pombe
HCV	PCVSC	Fusarium_langsethiae Fusarium_fujikuroi_IMI_58289 Fusarium_oxysporum_f._sp._cubense_race_1 Fusarium_oxysporum_f._sp._cubense_race_4 Fusarium_oxysporum
HPV	PCVMC	Trypanosoma_brucei_brucei_TREU927
HSA	PCIQC	Ceratocystis_fimbriata_CBS_114723
HSA	PCVMC	Madurella_mycetomatis
HSC	PCSMC	Lachancea_mirantina
HSI	----C	Pneumocystis_jirovecii
HSI	PCQMC	Hanseniaspora_uvarum Hanseniaspora_opuntiae
HSI	PCSMC	Candida_glabrata_2 Candida_glabrata_0 Candida_glabrata_1 Kazachstania_saulgeensis Zygosaccharomyces_rouxii Zygosaccharomyces_bailii_ISA1307_0 Zygosaccharomyces_bailii_ISA1307_1 Kluyveromyces_marxianus_DMKU3-1042 Kluyveromyces_marxianus Lachancea_fermentati Lachancea_quebecensis Lachancea_thermotolerans_CBS_6340 Lachancea_dasiensis_CBS_10888 Lachancea_meyersii_CBS_8951 Lachancea_sp._CBS_6924 Lacha…
HSI	PCTMC	Cyberlindnera_fabianii_0 Cyberlindnera_fabianii_1
HSI	PCVMC	Pseudogymnoascus_verrucosus Pseudogymnoascus_destructans Neolecta_irregularis_DAH-3 Scheffersomyces_stipitis_CBS_6054
HSL	PCSMC	Lachancea_nothofagi_CBS_11611
HST	PCPMC	Komagataella_phaffii_CBS_7435
HSV	PCAMC	Hanseniaspora_osmophila
HSV	PCIMC	Debaryomyces_hansenii_CBS767
HSV	PCLMC	Elsinoe_sp._CQ-2017a
HSV	PCTMC	Cyberlindnera_jadinii
HSV	PCVMC	Valsa_mali_var._pyri Valsa_mali Candida_dubliniensis_CD36 Millerozyma_farinosa_CBS_7064
